# Supplementary material for: Role of Caspases and Gasdermin A during HSV-1 Infection in Mice
Source: Viruses. 2022 Sep 13;14(9):2034. doi: 10.3390/v14092034 (PMC9504851; doi:10.3390/v14092034)
Supplement: Supplementary file 1 [file viruses-14-02034-s001.zip]

Archive with 1 entries (1 files):
- viruses-1899986-supplementary.pdf
